# Supplementary material for: B cell-intrinsic epigenetic modulation of antibody responses by dietary fiber-derived short-chain fatty acids
Source: Nat Commun. 2020 Jan 2;11:60. doi: 10.1038/s41467-019-13603-6 (PMC6940392; doi:10.1038/s41467-019-13603-6)
Supplement: Supplementary file 3 — Source Data [file 41467_2019_13603_MOESM3_ESM.xlsx]

## Sheet: Figure 1
Figure 1. Dietary fibers and SCFAs dampen CSR, plasma cell differentiation and antibody responses.
a, Total and OVA-binding IgM, IgG1, IgA and IgE concentrations in serum of fiber or no-fiber fed mice on SCFA-water or plain water, as measured by ELISA.
	IgM (mg eq/ml)					IgG1 (mg eq/ml)					IgA (mg eq/ml)					IgE (mg eq/ml)
	Fiber		No Fiber			Fiber		No Fiber			Fiber		No Fiber			Fiber		No Fiber
	Nil	SCFAs	Nil	SCFAs		Nil	SCFAs	Nil	SCFAs		Nil	SCFAs	Nil	SCFAs		Nil	SCFAs	Nil	SCFAs
	110.49	123.4	131.68	96.7		233.05	153.41	486.33	439.44		81.2	41.08	140.7	139.99		10.25	4	17.56	13.64
	118.42	130.15	111.12	150.3		192.772	120.3	635.014	380.3		88.3	29.18	139.7	137.6		7.41	3.5	18.14	11.16
	132.22	150.07	122.61	158.17		116.72	150.7	455.78	271.16		67.39	31.52	176.47	142.5		6.78	4.5	14.07	12.51
	114.78	120.3	144.63	132.22		201.06	125.92	574.06	400.335		78.23	57.57	147.3	141.14		8.51	5.5	12.58	13.88
	138.88	125.7	146.43	125.99		198.45	125.78	550.35	421.479		86.7	31.88	191.3	132.42		10.15	4.2	16.65	15.98
	OVA-binding IgM (RU)					OVA-binding IgG1 (RU)					OVA-binding IgA (RU)					OVA-binding IgE (RU)
	Fiber		No Fiber			Fiber		No Fiber			Fiber		No Fiber			Fiber		No Fiber
	Nil	SCFAs	Nil	SCFAs		Nil	SCFAs	Nil	SCFAs		Nil	SCFAs	Nil	SCFAs		Nil	SCFAs	Nil	SCFAs
	49765	23087	168813	18996		343461	205251	549462	277700		35782	21799	87741	21912		38.64	17.09	57.14	26.58
	50428	19941	151537	21241		356963	235660	568116	266682		35551	23320	80798	22186		31.33	17.38	59.72	22
	51998	17294	168531	24770		268870	250632	521042	244596		28933	25063	88985	26522		39.36	22.09	51.34	29.52
	51537	23087	151008	31805		341022	230817	568116	221876		31871	23082	79454	28634		30.22	24.61	61.49	38.54
	57423	19941	160426	28341		268870	230187	500501	227808		34346	22186	85687	28565		29.92	17.02	47.48	32.53
b, OVA-binding IgM, IgG1, IgA, and IgE concentrations in the feces of fiber fed mice on SCFA-water or plain water, as measured by ELISA.
	OVA-binding IgM (RU)			OVA-binding IgG1 (RU)			OVA-binding IgA (RU)			OVA-binding IgE (RU)
	Nil	SCFAs		Nil	SCFAs		Nil	SCFAs		Nil	SCFAs
	60.39	39.25		52.14	42.7		129.8	54.15		31.9	26.38
	69.47	30.68		52.07	42.13		122.1	53.46		35.98	24.04
	67.94	33.74		58.89	40.93		129.3	46.58		33.15	24.04
	52.16	31.61		56.27	40.26		117.9	53.56		33.53	22.15
	66.31	31.61		54.02	38.65		103.5	53.32		34.53	30.63

## Sheet: Figure 2
Figure 2. Dietary fibers and SCFAs alter AID and Blimp1 expression, bacteria-bound/binding antibody responses and gut bacteria composition.
c. AID and Blimp1 expression in spleen B cells
AID and Blimp1 expression in spleen B cells as analyzed by fluorescent microscopy
	AID+ B cells (%)				Blimp1+ B cells (%)
	Aicda–/–	Nil	SCFAs		Naïve B cells	Nil	SCFAs
	0	43.2	12.6		0	29.3	14.7
	0	39.7	18.5		0.2	32.4	16.3
	0	28.8	9.7		0.15	21.4	8.6
AID and Blimp1 expression in spleen B cells as analyzed by intracellular staining and flow cytometry
	AID+ B cells (MFI)				Blimp1+ B cells (MFI)
	Aicda–/–	Nil	SCFAs		Naïve B cells	Nil	SCFAs
	23	653	405		9	58.5	29.7
	12	597	364		8	67.2	42.6
	49	682	418		12	48	32
f, Concentration of bacteria-binding IgM and IgA in the serum as measured by ELISA
	IgM (RU)					IgA (RU)
	Fiber		No Fiber			Fiber		No Fiber
	Nil	SCFAs	Nil	SCFAs		Nil	SCFAs	Nil	SCFAs
	89.93	85.74	88.99	114.7		96.64	58.92	124.2	42.9
	89.47	97.71	99.19	81.78		80.46	70.37	150.6	44.56
	87.87	89.86	103.3	106.8		95.12	63.6	102.8	40.11
	69.61	80.59	99.76	94.14		80.97	67.31	116.7	40.78
	72.77	74.72	103.7	88.42		85.7	61.14	102.9	49.5
g. Relative abundance of gut bacteria classes
	Taxon	Actinobacteria;Actinobacteria	Actinobacteria;Coriobacteriia	Bacteroidetes;Bacteroidia	Bacteroidetes;Cytophagia	Bacteroidetes;Flavobacteriia	Cyanobacteria;Chloroplast	Deferribacteres;Deferribacteres	Firmicutes;Bacilli	Firmicutes;Clostridia	Firmicutes;Erysipelotrichi	Proteobacteria;Alphaproteobacteria	Proteobacteria;Betaproteobacteria	Proteobacteria;Deltaproteobacteria	Proteobacteria;Gammaproteobacteria	Tenericutes;Mollicutes	Verrucomicrobia;Verrucomicrobiae
Fiber	F2	1	14	10515	0	0	0	1	1371	24895	110	2	0	0	0	1471	1
	F1	1	14	19724	0	0	3	0	854	31471	51	0	1	0	0	805	2
	F3	2	19	26471	0	0	0	0	1712	25447	83	0	0	0	1	265	0
	F4	0	18	25318	0	0	0	0	295	24804	35	0	1	0	0	7695	0
No Fiber	NF1	1	7331	18217	0	0	0	0	6502	5986	69	0	0	0	0	0	0
	NF2	0	9673	20445	0	0	0	0	7877	6939	253	0	0	0	0	1	0
	NF4	0	8292	13625	0	0	0	0	7094	4107	40	1	0	0	0	3	0
	NFN	0	8585	13058	0	0	0	0	6824	4589	52	0	0	0	0	0	0
No Fiber+SCFAs	NFS3	10689	6142	29420	0	0	0	0	7031	2938	12	0	0	135	5	0	1
	NFS1	5956	6891	28070	0	0	0	0	4640	2357	26	0	0	0	1	0	1
	NFS2	4991	1783	20520	0	0	0	0	1976	3652	4	0	0	76	0	1	0
	NFS4	3645	1197	26075	0	0	0	0	1714	7452	5	0	0	154	3	1	1

## Sheet: Figure 3
Figure 3. SCFAs reduce class-switched and hypermutated T-dependent and T-independent antibody responses.
a. Titers of total and NP3-binding serum IgM, IgG1 and IgA in NP16-CGG injected C57BL/6 mice
	IgM (mg eq/ml)			IgG1 (mg eq/ml)			IgA (mg eq/ml)			NP3-binding IgM (RU)			NP3-binding IgG1 (RU)			NP3-binding IgA (RU)
	Nil	SCFAs		Nil	SCFAs		Nil	SCFAs		Nil	SCFAs		Nil	SCFAs		Nil	SCFAs
	2149.66	2084.38		432.84	346.85		34.48	23.53		4819	1938		6402	2185		3847	1819
	2083.65	2174.85		400.83	262.64		53.2	23.07		5865	2433		5076	1751		3382	1921
	2494.39	2379.49		353.3	314.94		27.6	27.86		5523	1751		6849	2349		4024	1831
	2384.59	2374.99		383.48	284.61		37.54	26.15		4394	1943		5523	1761		4181	1753
b. Titers of total and NP3-binding serum IgM, IgG3 and IgG2b titers in NP-LPS injected C57BL/6 mice
	IgM (mg eq/ml)			IgG3 (mg eq/ml)			IgG2b (mg eq/ml)			NP3-binding IgM (RU)			NP3-binding IgG3 (RU)			NP3-binding IgG2b (RU)
	Nil	SCFAs		Nil	SCFAs		Nil	SCFAs		Nil	SCFAs		Nil	SCFAs		Nil	SCFAs
	1129.42	1063.78		182.77	54.85		174.3	85.67		4879	2889		3778	1974		4376	1824
	1006.91	1067.48		122.37	58.99		176.32	80.92		3995	2428		4163	1963		3275	1891
	1019.32	1084.57		123.5	52.84		230.47	71.72		4245	1422		4131	1841		3967	1920
	1146.68	995.71		205.24	62.68		197.27	89.58		3246	2590		2865	2258		4181	1969
c. Somatic point-mutations in the V186.2 region of V186.2DJH-Cg1 transcripts amplified from spleen B cells of the C57BL/6 mice injected with NP16-CGG
	The proportions of sequences carrying different numbers of point-mutations over the 294 bp V186.2 segment
Numbers of mutations	Nil	SCFAs
0	0.0956031
1	0.0769062
2	0.0448318
3	0.0648441
4	0.0481678
5	0.0383131
6	0.0714501
7	0.0710687
8	0.166956
9	0.0859493
10	0.0640009
11	0.0537885
>12	0.11833
	The spectrum of point-mutations
		Nil							SCFAs
Mutation from		Mutation to					Mutation from		Mutation to
		A	G	C	T				A	G	C	T
A	0.00504472	—	0.00751377	0.00418311	0.000510633		A	0.000890317	—	0.00152202	0.00197981	0.000140164
G	0.00983974	0.0039489	—	0.000484848	0.00166712		G	0.00222933	0.000463174	—	0.000390187	0.00120381
C	0.00498522	0.000620375	0.00101699	—	0.000954787		C	0.0024972	0.000365943	0.000277972	—	0.000556448
T	0.00313254	0.000475449	0.00130898	0.000317261	—		T	0.00190043	6.12009e-05	0.000429332	0.0001272	—
d. Somatic point-mutations in the V186.2 region of V186.2DJH-Cg1 transcripts amplified from spleen B cells of the C57BL/6 mice injected with NP-LPS
	The proportions of sequences carrying different numbers of point-mutations over the 294 bp V186.2 segment
Numbers of mutations	Nil	SCFAs
0	0.360498	0.581354
1	0.181167	0.218102
2	0.120093	0.0845771
3	0.0972295	0.0432529
4	0.0687033	0.0254637
5	0.052518	0.0158476
6	0.0398125	0.0112314
7	0.0244345	0.00607766
8	0.0199241	0.00386904
9	0.0115131	0.0026143
10	0.00781672	0.00160385
11	0.00526498	0.00109092
>12	0.0110255	0.00491602
	The spectrum of point-mutations
		Nil							SCFAs
Mutation from		Mutation to					Mutation from		Mutation to
		A	G	C	T				A	G	C	T
A	0.0020363	—	0.0016268	0.000922704	0.000209886		A	0.000713249	—	0.000793996	0.000305528	0.000114524
G	0.00335453	0.00116789	—	0.000487559	0.000152256		G	0.00121242	0.000261356	—	0.000286155	0.000110775
C	0.00170647	0.00049097	0.000721136	—	0.000417813		C	0.000788669	0.000272048	0.000167698	—	0.000411963
T	0.000779955	0.000377438	0.00100659	0.000296209	—		T	0.000637261	0.000179844	0.000250727	0.000196985	—
e. Total and NP3-specific serum IgM, IgG3 and IgG2b titers in Tcrb–/–Tcrd–/– mice injected with NP-LPS, as measured by ELISA
	IgM (mg eq/ml)			IgG3 (mg eq/ml)			IgG2b (mg eq/ml)			NP3-binding IgM (RU)			NP3-binding IgG3 (RU)			NP3-binding IgG2b (RU)
	Nil	SCFAs		Nil	SCFAs		Nil	SCFAs		Nil	SCFAs		Nil	SCFAs		Nil	SCFAs
	3089.45	2836.06		131.93	112.51		317.46	155.22		14562	4060		8773	2940		5098	2118
	3370.52	2912.6		137.12	96.71		327.2	154.66		14307	4266		9404	3542		4613	2807
	2424.35	3147.86		125.85	91.19		346.42	170.64		18023	5071		9607	2809		5360	2159
	2082.51	3740.33		139.65	99.46		349.61	175.93		18017	5436		9588	2834		4760	2200
	2741.71	3159.21		133.637	99.9675		335.173	164.113		14429	4093		8773	2963		7180	2227
f. Somatic point-mutations in the V186.2 region of V186.2DJH-Cg3 and V186.2DJH-Cg2b transcripts were amplified from spleen B cells
Somatic point-mutations in the V186.2 region of V186.2DJH-Cg3 transcripts
	The proportions of sequences carrying different numbers of point-mutations over the 294 bp V186.2 segment
Numbers of mutations	Nil	SCFAs
0	0.337328	0.617263
1	0.133264	0.220365
2	0.0818655	0.0727141
3	0.0789033	0.0346552
4	0.0688225	0.0206341
5	0.108042	0.011095
6	0.0696831	0.0063584
7	0.0375387	0.00402156
8	0.026984	0.00269438
9	0.0232578	0.00174191
10	0.0107481	0.00135863
11	0.00641391	0.00284884
>12	0.0171495	0.00425038
	The spectrum of point-mutations
		Nil							SCFAs
Mutation from		Mutation to					Mutation from		Mutation to
		A	G	C	T				A	G	C	T
A	0.0016372	—	0.00261326	0.00168246	0.000313937		A	0.000586761	—	0.000377826	0.000270444	0.000131362
G	0.0042287	0.000749883	—	0.00068095	0.000157456		G	0.000829424	0.000196546	—	0.000321747	0.00023154
C	0.00296428	0.000467978	0.000589372	—	0.000541302		C	0.000713064	0.000217932	0.000108913	—	0.000326601
T	0.0010127	0.000419336	0.00102607	0.00060088	—		T	0.000689504	0.000172283	0.000342685	0.000120873	—
Somatic point-mutations in the V186.2 region of V186.2DJH-Cg2b transcripts
	The proportions of sequences carrying different numbers of point-mutations over the 294 bp V186.2 segment
Numbers of mutations	Nil	SCFAs
0	0.396644	0.476953
1	0.174355	0.270572
2	0.0979121	0.111223
3	0.0828432	0.0564002
4	0.0589882	0.0344195
5	0.0573939	0.0168742
6	0.0449467	0.00911938
7	0.0337278	0.00641615
8	0.0175961	0.00505163
9	0.0103923	0.00310324
10	0.00627081	0.00212581
11	0.00429864	0.0015
>12	0.0146319	0.00624196
	The spectrum of point-mutations
		Nil							SCFAs
Mutation from		Mutation to					Mutation from		Mutation to
		A	G	C	T				A	G	C	T
A	0.00211705	—	0.00110698	0.000750533	0.000308232		A	0.000744791	—	0.00118612	0.00025964	0.000170613
G	0.00259724	0.00115925	—	0.000569177	0.000298912		G	0.00164039	0.000244123	—	0.000430966	0.000147646
C	0.00149363	0.000323017	0.000383844	—	0.000791674		C	0.000896037	0.000366377	9.7838e-05	—	0.000469087
T	0.00139882	0.000634785	0.00110641	0.000173923	—		T	0.000787346	0.000134291	0.000356435	0.000205431	—
g. AID and Blimp1 expression in spleen B cells as analyzed by fluorescent microscopy
	% AID+ B cells				% Blimp1+ B cells
	Aicda–/–	Nil	SCFAs		Naïve B cells	Nil	SCFAs
	0	34.6	16.5		1.4	29.8	15.2		APC-anti-mouse Blimp1 mAb (clone 5E7, BioLegend)
	0	42.3	18.7		0.8	32.4	18.6
	0	28.6	12.3		0.7	34.4	19.7
h. AID and Blimp1 expression in spleen B cells as analyzed by intracellular staining and flow cytometry
	AID (MFI)				Blimp1 (MFI)
	Aicda–/–	Nil	SCFAs		Naïve B cells	Nil	SCFAs
	1203	4084	2670		473	3340	2517
	1148	4626	2993		528	2361	1590
	1039	4147	2786		389	2267	1632

## Sheet: Figure 4
Fig. 4 Dose dependent and B cell intrinsic modulation of Aicda and Prdm1 expression, CSR and SHM by SCFAs in vivo.
a, Total and NP-specific IgM, IgG2b and IgG3 induced by a low dose of SCFAs, as measured by ELISA
	IgM (mg/ml)				IgG3 (mg/ml)				IgG2b (mg/ml)				NP4–binding IgM (RU)				NP4–binding IgG3 (RU)				NP4–binding IgG2b (RU)
	Nil	SCFAs (lower dose)	SCFAs (higher dose)		Nil	SCFAs (lower dose)	SCFAs (higher dose)		Nil	SCFAs (lower dose)	SCFAs (higher dose)		Nil	SCFAs (lower dose)	SCFAs (higher dose)		Nil	SCFAs (lower dose)	SCFAs (higher dose)		Nil	SCFAs (lower dose)	SCFAs (higher dose)
	4208.67	1408.7	2836.06		314.95	595.54	202.52		421.2	402.7	202.6		3487	4484	1251.75		5815	5955	2071.35		3778	4105	1548.57
	1970.91	1238.01	2912.6		383.91	420.29	174.08		491.05	459.74	201.87		4743	4097	1315.27		9371	9421	2495.48		4246	4452	2052.33
	2126.48	1882.42	3147.86		366.73	560.74	164.14		264.85	630.53	222.73		4642	5206	1563.46		5775	12672	1979.05		3338	4710	1578.55
	2433.24	2454.89	3740.33		343.78	639.89	179.03		453.2	940.49	229.64		5156	6697	1675.99		5638	14220	1996.67		3968	6171	1608.52
	3950.03	1337.23	3159.21		402.27	535.01	179.94		557.16	613.76	214.21		6433	6498	1261.93		5912	10776	2087.55		4419	4507	1628.26
d-i. SCFAs dampen class-switched and hypermutated antibody responses in NSG/B mice.
d, Titers of total and NP3-binding serum IgM, IgG3, IgG2b and IgA as analyzed by ELISA.
	IgM (mg/ml)			IgG3 (mg/ml)			IgG2b (mg/ml)			IgA (mg/ml)			NP3-binding IgM (RU)			NP3-binding IgG3 (RU)			NP3-binding IgG2b (RU)			NP3-binding IgA (RU)
	Nil	SCFAs		Nil	SCFAs		Nil	SCFAs		Nil	SCFAs		Nil	SCFAs		Nil	SCFAs		Nil	SCFAs		Nil	Nil
	213.49	207.33		552.877	184.713		161.378	47.3529		2.99167	2.08194		848.577	747.696		885.537	113.876		888.985	274.404		46549.5	10255.4
	219.95	209.3		439.272	322.126		197.188	77.0219		4.72917	1.46167		1408.06	379.927		1058.06	43.291		1163.74	429.732		44212.7	17956.4
	191.4	196.68		600.678	350.003		234.95	110.58		3.48071	2.83438		1970.69	1548.32		1715.69	178.898		1095.85	351.577		66013.2	11744.5
	208	215.46		414.998	309.163		228.694	114.992		4.06875	1.62809		1244.9	700.74		953.766	76.2527		850.132	297.548		34421.7	15031.2
	209.65	199.99		409.872	338.524		229.987	105.823		4.14289	1.7452		1352.8	972.54		945.823	100.9		982.56	259.53		53712.8	12614.1
g, Aicda and Prdm1, Germline Im-Cm, Ig3-Cg3, Ig2b-Cg2b and Ia-Ca, as well as post-recombination Im-Cg3, Im-Cg2b and Im-Ca transcripts, as analyzed by qRT-PCR
	Aicda			Prdm1			Im-Cm			Ig3-Cg3			Ig2b-Cg2b			Ia-Ca			Im-Cg3			Im-Cg2b			Im-Ca
	Nil	SCFAs		Nil	SCFAs		Nil	SCFAs		Nil	SCFAs		Nil	SCFAs		Nil	SCFAs		Nil	SCFAs		Nil	Nil		Nil	Nil
	1	0.305		1	0.2018		1	1.14		1	1.09		1	1.45		1	0.8		1	0.19		1	0.0514		1	0.342
	1	0.45		1	0.3725		1	0.93		1	1.17		1	1.11		1	0.83		1	0.31		1	0.111		1	0.457
	1	0.412		1	0.2201		1	1.38		1	1.44		1	0.86		1	1.1		1	0.1		1	0.0385		1	0.285
i, Somatic point-mutations were analyzed in the VH region of VHDJH-Cg2b transcripts amplified from spleen B cells.
	The proportions of sequences carrying different numbers of point-mutations over the 294 bp V186.2 segment
numbers of mutations	Nil	SCFAs
0	0.406932	0.563834
1	0.198551	0.206787
2	0.0909123	0.0635331
3	0.0897964	0.0511494
4	0.0683956	0.0361385
5	0.049344	0.0250411
6	0.0277788	0.01263
7	0.0191104	0.00945539
8	0.0147879	0.00818281
9	0.00883282	0.00394089
10	0.00758777	0.00283251
11	0.00909123	0.00613027
>12	0.00887981	0.0103448
	The spectrum of point-mutations
		Nil							SCFAs
Mutation from		Mutation to					Mutation from		Mutation to
		A	G	C	T				A	G	C	T
A	0.298917	—	0.136647	0.158068	0.0743878		A	0.265808	—	0.125243	0.146698	0.0790182
G	0.273004	0.125126	—	0.0427835	0.0240201		G	0.269327	0.113418	—	0.100122	0.0301792
C	0.229294	0.0722341	0.0372605	—	0.100376		C	0.276287	0.0828996	0.0397864	—	0.0793803
T	0.198784	0.101557	0.0990969	0.0284432	—		T	0.188578	0.0694903	0.104298	0.0294663	—
	Somatic mutations in FRs and CDRs
		FR1		CDR1		FR2		CDR2		FR3
		Silence	Replacement	Silence	Replacement	Silence	Replacement	Silence	Replacement	Silence	Replacement
	Nil	0.00302788	0.00703513	0.00135663	0.00186846	0.00280544	0.00546187	0.0012622	0.00262419	0.00171361	0.00426503
	SCFAs	0.00125258	0.00342711	0.000349585	0.00144096	0.00178534	0.00332952	0.000767448	0.00185615	0.00113667	0.00313545

## Sheet: Figure 5
Figure 6. SCFAs butyrate and propionate inhibit Aicda and Prdm1 expression, and reduce CSR and plasma cell differentiation in mouse B cells.
h. Proportion of surface IgG1+ B cells at each cell division
	IgG1+ B cells (%)
Cell division	Nil				Butyrate (500 mM)				Propionate (2000mM)
0	8.2	6.4	9.5		0	0.03	0.05		0.27	0.33	0.24
1	14.6	11.7	16.3		0.27	0.34	0.22		0.36	0.44	0.36
2	16.3	12.9	19.3		0.64	0.47	0.75		1.33	1.62	1.21
3	16.1	13.5	18.7		2.47	3.03	2.21		2.44	2.88	2.21
4	20.9	16.6	25.2		4.93	4.24	6.25		5.04	7.26	5.22
5	30.9	26.1	33.9		8.11	10.47	7.07		9.57	11.8	7.85
6	38.5	33.4	44.2		9.52	11.67	7.43		12.8	15.86	11.24
7	44.5	41	49.8		4.93	5.55	4.19		6.81	9.06	6.12
8	51.7	45.6	56.3		3.39	4.23	2.76		6.84	8.55	5.19
i. The titers of IgG1 and IgA in culture fluids of B cells stimulated with LPS plus IL-4 (IgG1), or CD154, IL-4, IL-5, TGF-β, anti-d mAb-dextran and RA (IgA)
	IgG1 (mg/ml)				IgA (mg/ml)
Nil	0.14	0.13	0.18		8.33	7.47	9.16
Butyrate	0.09	0.09	0.06		3.12	2.4	3.84
Propionate	0.072	0.084	0.054		2.21	1.81	2.46
But+Prop	0.03	0.07	0.02		1.8	1.29	2.19
												2.31
j. Relative expression of Aicda, Prdm1, Irf4, Xbp1, Sdc1, post-recombination Im-Cg1 and Im-Ce transcripts as well as germline Ig1-Cg1 and Ie-Ce transcripts in B cells stimulated with LPS plus IL-4 in the presence of butyrate, propionate or butyrate plus propionate for 60 h, as analyzed by qRT-PCR
	CD154 + IL-4
	Nil				Butyrate				Propionate				Butyrate+propionate
Aicda	1	1	1		0.2702	0.2193	0.3562		0.2546	0.4179	0.1312		0.2822	0.3856	0.1524
Prdm1	1	1	1		0.2401	0.4419	0.1034		0.4926	0.6911	0.3211		0.4681	0.6254	0.3392
Irf4	1	1	1		0.8012	0.8872	0.7332		0.8175	0.8865	0.8157
Xbp1	1	1	1		0.4621	0.4925	0.4278		0.5471	0.5494	0.5127		0.3433	0.4517	0.2145
Sdc1	1	1	1		0.6675	0.6772	0.6545		0.7051	0.7158	0.6845		0.2834	0.3045	0.2266
Im-Cg1	1	1	1		0.3814	0.5198	0.2782		0.4158	0.4912	0.3272		0.2814	0.4361	0.1726
Im-Ce	1	1	1		0.2425	0.3004	0.2206		0.1261	0.1835	0.0798		0.1362	0.1549	0.1046
Ig1-Cg1	1	1	1		1.5214	1.7361	1.2458		1.1212	1.3213	0.9268		0.8827	1.0379	0.7116
Ie-Ce	1	1	1		2.4359	2.9402	2.3327		6.6124	7.2283	5.7112		4.6922	5.1363	4.1842
	CD154 + IL-4 + IL-5 + TGF-β + anti-Igd-dextran + RA
	Nil				Butyrate				Propionate				Butyrate+propionate
Aicda	1	1	1		0.2057	0.2188	0.2019		0.0843	0.1011	0.0579		0.0774	0.0858	0.0642
Prdm1	1	1	1		0.1279	0.1285	0.1132		0.1825	0.2333	0.1641		0.2434	0.2854	0.1744
Im-Ca	1	1	1		0.0824	0.1007	0.059		0.0312	0.0407	0.0202		0.1275	0.1391	0.0907
Ia-Ca	1	1	1		1.7258	1.8737	1.2716		1.3273	1.5291	1.0709		0.8151	1.0257	0.6045
l. B cells were stimulated with LPS plus IL-4 in the presence of nil, butyrate, propionate or butyrate plus propionate for 72 h. Expression of AID, Blimp1 and b-Actin proteins, as detected by immunoblotting
									Anti-AID mAb (clone ZA001, Invitrogen)
									Anti-Blimp1 mAb (clone 6D3, eBioSciences)
									Anti-b-Actin mAb (clone AC-15, Sigma)

## Sheet: Figure 6
Figure 6. Butyrate and propionate inhibit AICDA and PRDM1 expression, and reduce CSR and plasma cell differentiation in human B cells.
c. IgG and IgA titers in culture fluids of these B cells were analyzed 120 h post stimulation by ELISA.
	IgG (ng/ml)				IgA (ng/ml)
Nil	91.43	110.33	66.98		21.39	24.44	19.27
Butyrate	44.71	57.58	27.73		12.32	14.04	11.73
Propionate	52.24	60.38	42.51		7.52	8.98	5.34
But+Prop	36.57	53.88	28.59		4.18	5.5	3.22
d. Expression of AICDA and PRDM1, germline Ig1-Cg1, Ia-Ca and Ie-Ce, as well as mature VHDJH-Cg1, VHDJH-Ce and VHDJH-Ca transcripts were analyzed 72 h post stimulation by qRT-PCR
	Nil				Butyrate				Propionate				Butyrate+propionate
AICDA	1	1	1		0.4311	0.3751	0.2344		0.4523	0.4688	0.4523		0.4864	0.5231	0.3944
PRDM1	1	1	1		0.3024	0.1255	0.3625		0.1707	0.2871	0.1284		0.3331	0.5177	0.3331
VHDJH-Cg1	1	1	1		0.2344	0.2261	0.2541		0.4578	0.4812	0.4235		0.4818	0.4752	0.4663
VHDJH-Ce	1	1	1		0.3055	0.2875	0.3176		0.2183	0.2387	0.2034		0.3946	0.4215	0.4653
VHDJH-Ca	1	1	1		0.2981	0.3204	0.2877		0.1588	0.1325	0.1748		0.0829	0.1424	0.1268
Ig1-Cg1	1	1	1		1.8128	1.4541	2.1715		1.0946	1.3186	0.8706		2.789	2.9564	2.6216
Ie-Ce	1	1	1		3.6171	3.2147	4.0195		1.0211	1.2176	0.8246		5.0702	5.7621	4.3783
Ia-Ca	1	1	1		2.548	2.775	2.321		1.6768	1.814	1.5396		2.5056	2.7826	2.2286

## Sheet: Figure 7
Figure 7. SCFAs inhibit AICDA/Aicda and PRDM1/Prdm1 expression, CSR and plasma cell differentiation through their HDAC inhibitory activity.
a. Human B cell expression of AICDA and PRDM1 transcripts as well as mouse B cell expression of Aicda and Prdm1 transcripts as analyzed by qRT-PCR.
Human B cells (CD15+IL-4+IL-21)
	AICDA				PRDM1
Nil	1	1	1		1	1	1
Butyrate	0.3332	0.5343	0.2821		0.1244	0.1785	0.1084
Propionate	0.2482	0.3266	0.1998		0.5575	0.5982	0.4868
But.+Prop.	0.1504	0.136	0.2248		0.248	0.1863	0.2797
But+Prop+GLPG0974 (0.1 μM)	0.2982	0.2196	0.3498		0.3225	0.4325	0.2425
But+Prop+GLPG0974 (1.0 mM)	0.1877	0.1499	0.2561		0.2888	0.2198	0.3611
But+Prop+GLPG0974 (5.0 mM)	0.2551	0.3267	0.1835		0.2218	0.1638	0.3398
Mouse B cells (CD15+IL-4)
	Aicda				Prdm1
Nil	1	1	1		1	1	1
Butyrate	0.4166	0.2719	0.1572		0.1954	0.2518	0.3382
Propionate	0.2479	0.1933	0.3625		0.6016	0.7854	0.4178
But.+Prop.	0.2934	0.3577	0.1691		0.3247	0.6291	0.4769
But+Prop+GLPG0974 (0.1 μM)	0.2771	0.3494	0.2308		0.4968	0.3987	0.2742
But+Prop+GLPG0974 (1.0 mM)	0.2392	0.1854	0.2867		0.5267	0.2478	0.4172
But+Prop+GLPG0974 (5.0 mM)	0.2441	0.2257	0.2955		0.2281	0.3344	0.3807
c. Expression of Aicda and Prdm1 transcripts in B cells treated with increased doses of butyrate, propionate, palmitate or SAHA, as analyzed by qRT-PCR
Mouse B cells (LPS+IL-4)
	Aicda				Prdm1
Butyrate (0 mM)	1	1	1		1	1	1
Butyrate (250 mM)	0.5163	0.7529	0.6196		0.7275	0.6182	0.4468
Butyrate (500 mM)	0.5084	0.4172	0.5696		0.5586	0.3132	0.6159
Propionate (0 mM)	1	1	1		1	1	1
Propionate (1000 mM)	0.7783	0.6595	0.8389		0.3786	0.4383	0.2889
Propionate (2000 mM)	0.5784	0.6624	0.5364		0.5585	0.4849	0.4113
Palmitate (0 mM)	1	1	1		1
Palmitate (64 mM)	0.8322	1.0686	0.765		0.7878	0.9376	1.0874
Palmitate (125 mM)	0.9502	0.9905	0.7426		1.0212	0.8114	1.261
SAHA (0 mM)	1	1	1		1	1	1
SAHA (0.2 mM)	0.1136	0.2444	0.164		0.1754	0.224	0.1226
SAHA (0.3 mM)	0.0733	0.11241	0.04019		0.0753	0.04132	0.10928

## Sheet: Figure 8
Figure 8. SCFAs increase expression of Aicda- and Prdm1- targeting miRNAs by enhancing histone acetylation of the miRNA host genes.
a. Acetylated-histone H3 (H3K9ac), histone H3 and β-Actin proteins in cell lysates as detected by immunoblotting.
b. Relative Ac-H3/H3 ratio
	Mouse B cells (LPS+IL-4)				CH12 B cells (CD154+TGF-b+IL-4)				Human B cells (CD154+IL-4+IL-21)				Mouse B cells (ex vivo)
	Nil	Butyrate	Propionate		Nil	Butyrate	Propionate		Nil	Butyrate	Propionate		Nil	SCFAs
	1	4.14941	5.61989		1	6.40414	5.44302		1	2.57957	2.30973		1	2.58315
	1	6.18765	4.16765		1	4.9155	4.86473		1	3.03512	1.78564		1	1.93327
	1	3.31219	6.54946		1	6.98932	6.67584		1	2.12396	2.83312		1	1.89541
c. Fold expression of miRNA (qRT-PCR), relate to nil
	miR-155	miR-181b	miR-26a	miR-125a	miR-30c	miR-182	miR-200c	let-7a	miR-19a/b	miR-20a	miR-25	miR-24	miR-106	miR-27b	miR-186	miR-206
Nil	1	1	1	1	1	1	1	1	1	1	1	1	1	1	1	1
Butyrate	4.713	4.127	3.682	6.709	5.142	2.687	4.155	8.025	0.583	0.951	1.077	1.127	1.178	1.091	0.797	1.072
	3.26	3.765	3.159	5.434	4.168	3.125	3.774	9.224	0.657	0.664	1.238	0.908	0.873	0.827	1.189	0.852
	5.812	4.312	4.841	7.882	3.873	2.249	4.536	7.126	0.509	1.086	0.952	0.986	1.183	1.355	1.634	1.292
d. Abundance of acetylated histone H3 (fold)
	miR-155HG	miR-181HG	miR-26aHG	miR-125aHG	miR-30cHG	miR-182HG	miR-200cHG	let-7aHG	Mirc1	Mirc3	miR-106HG	Mirc22	miR-186HG	miR-206HG
Nil	1	1	1	1	1	1	1	1	1	1	1	1	1	1
Butyrate	2.03118	1.66509	1.66614	1.8869	2.19732	3.31708	4.7168	1.78513	1.25446	1.45144	0.85041	1.38521	0.936712	1.12758
	1.74522	1.60726	1.51321	1.71002	2.51724	2.49174	4.23523	2.59822	0.968634	0.693515	1.2638	0.916321	1.05322	0.763744
	2.75454	2.03826	1.95541	2.06314	1.87765	2.64574	5.52114	1.93742	1.68755	1.81537	0.734156	1.18522	1.56455	1.39655
g. miRNA expression in CH12 B cells
	miR-155	miR-26a	miR-125a	miR-30c	miR-182
Nil	1	1	1	1	1
Butyrate	2.62079	5.16158	1.45265	1.53632	1.68449
	2.20388	3.93716	1.38374	1.28765	2.15348
	3.03764	6.72885	1.82126	1.63247	1.69352
h. Luciferase activity (%)
	Aicda 3’UTR			Prdm1 3’UTR
	WT	Mut		WT	Mut
Nil	100	100		100	100
Butyrate	46.986	85.168		35.876	100.809
	39.562	103.325		34.527	90.586
	65.865	83.384		48.865	128.574

## Sheet: Figure 9
Figure 9. Butyrate downregulates AICDA and PRDM1 expression while upregulating AICDA- and PRDM1-targeting miRNAs in human B cells.
d, B cell expression (RPM) of AICDA- or PRDM1- targeting miRNAs, as analyzed by miRNA-Seq.
	miR-155-5p		miR-26a-5p		miR-125a-5p		miR-182-5p		miR-30d-3p		miR-200c-3p
	211288		18996.6		5.81024		457.557		68.2703		78.4383
	523662		37428.7		29.6029		2083.91		169.356		139.065

## Sheet: Figure 10
Figure 10. SCFAs reduce the autoantibody response and autoimmunity in lupus-prone mice.
a. IgM, IgG1 and IgG2a autoantibodies in MRL/lpr mice treated with nil or SCFAs.
	Anti-dsDNA IgM (RU)			Anti-histone IgM (RU)			Anti-dsDNA IgG1(RU)			Anti-RNP/Sm IgG1(RU)			Anti-RNA IgG1(RU)			Anti-histone IgG1(RU)
	Nil	SCFAs		Nil	SCFAs		Nil	SCFAs		Nil	SCFAs		Nil	SCFAs		Nil	SCFAs
	5868	3927		16300	9451		2409.4	2159.2		726.4	661		4287	3359		2317.3	2476.9
	3981	3038		9588	10280		2578.2	2151.4		783.9	568.1		5804	3734		2107.8	2070.2
	4440	3029		10610	7181		3064.4	2230		755.7	694.7		5787	3815		3527.5	2440.7
	3497	3161		11370	12520		3246.2	1762.5		929.1	697		4401	3485		3527.9	1763.5
	Anti-dsDNA IgG2a (RU)			Anti-RNP/Sm IgG2a (RU)			Anti-RNA IgG2a (RU)			Anti-histone IgG2a (RU)
	Nil	SCFAs		Nil	SCFAs		Nil	SCFAs		Nil	SCFAs
	4637.87	2013.42		2354	450.77		2514.27	210.36		891.51	180.31
	4507.65	2754.68		1212.06	320.54		1873.18	410.7		1562.65	190.32
	4667.92	2434.13		2774.71	430.73		2724.62	871.48		1352.3	230.39
	4056.89	2504.25		1828.1	440.75		1803.06	621.05		981.67	160.27

[truncated: 8 more sheets: Supplementary Figure 1, Supplementary Figure 4, Supplementary Figure 5, Supplementary Figure 6, Supplementary Figure 8, Supplementary Figure 10, Supplementary Figure 11, Supplementary Figure 13]
